# Supplementary material for: Molecular Cloning and Characterization of Four Genes Encoding Ethylene Receptors Associated with Pineapple (Ananas comosus L.) Flowering
Source: Front Plant Sci. 2016 May 24;7:710. doi: 10.3389/fpls.2016.00710 (PMC4878293; doi:10.3389/fpls.2016.00710)
Supplement: TABLE S4 — Putative cis elements identified in AcERS1a, AcERS1b, AcETR2a and AcETR2b by PLACE. Numbers 1, 2, 3… represents the repeats of cis-elements while 0 indicate the absence of that particular cis-element. [file Table_4.XLS]

## Sheet: Sheet1
Supplementary Table 4. Putative cis elements identified in AcERS1a, AcERS1b, AcETR2a and AcETR2b by PLACE. Numbers 1, 2, 3….. represents the repeats of cis-elements while 0 indicate the absence of that particular cis-element.
Symbols used in the sequences are: N: A, C, G, or T; R: A or G; Y: T or C; W: A or T
Cis-acting element	Signal Sequence	Function	AcERS1a	AcERS1b	AcETR2a	AcETR2b
TATABOX	TATATAA, TTATTT,TATATAA	Essential for promoter recognition	33	35	6	5
CAATBOX1	CAAT	Sequences responsible for the tissue specific promoter activity	66	46	11	5
ERELEE4	AWTTCAAA	Ethylene responsive element	1	0	0	0
LECPLEACS2	TAAAATAT	Ethylene responsive element	2	2	0	0
GCCCORE	GCCGCC	Ethylene responsive element	1	1	1	0
ARR1AT	NGATT	Cytokinin responsive element	44	36	16	21
CPBCSPOR	TATTAG	Cytokinin responsive element	1	3	0	0
ASF1MOTIFCAMV	TGACG	Auxin responsive element	2	4	1	0
ARFAT	TGTCTC	Auxin responsive element	1	0	1	0
NTBBF1ARROLB	ACTTTA	Auxin responsive element	3	1	0	2
GAREAT	TAACAAR	Auxin responsive element	5	2	0	0
PYRIMIDINEBOXOSRAMY1A	CCTTTT	Auxin responsive element	6	2	8	3
TATCCACHVAL21	TATCCAC	Auxin responsive element	1	0	0	0
TATCCAOSAMY	TATCCA	Auxin responsive element	5	2	1	0
CAREOSREP1	CAACTC	Auxin responsive element	3	0	1	0
ASF1MOTIFCAMV	TGACG	Auxin responsive element	2	4	1	0
SURECOREATSULTR11	GAGAC	Auxin responsive element	8	2	2	0
CAREOSREP1	CAACTC	Gibberellin responsive element	3	0	1	0
GAREAT	TAACAAR	Gibberellin responsive element	5	2	0	0
WRKY71OS	TGAC	Gibberellin responsive elements	18	12	4	1
10PEHVPSBD	TATTCT	Light-responsive element	3	5	0	0
EBOXBNNAPA	CANNTG	Light-responsive element	12	14	6	10
IBOXCORE	GATAA	Light-responsive element	13	12	2	7
GT1CONSENSUS	GRWAAW	Light-responsive element	66	28	17	9
GATABOX	GATA	Light-responsive elements	35	27	4	8
MYB1AT	WAACCA	Response to drought, ABA signal	6	5	1	3
MYCCONSENSUSAT	CANNTG	Response to drought, ABA signal	12	14	6	10
CBFHV	RYCGAC	Stress response element	7	1	0	0
ACGTATERD1	ACGT	Stress response element	10	14	2	2
MYCCONSENSUSAT	CANNTG	Stress response element	12	14	6	10
ABRELATERD1	ACGTG	Stress response element	0	5	0	1
LTRECOREATCOR15	CCGAC	Low temperature response	9	4	2	1
LTRE1HVBLT49	CCGAAA	Low temperature response	3	0	0	0
GT1GMSCAM4	GAAAAA	Pathogenesis and salt-related	34	10	8	2
CCAATBOX1	CCAAT	Heat shock element	14	9	1	0
WBOXATNPR1	TTGAC	Response to SA signal	5	3	1	0
WBOXHVISO1	TGACT	Response to sugar signal	7	2	1	0
WBOXNTERF3	TGACY	Response to wound signal	12	5	3	1
ABRERATCAL	MACGYGB	Response to calcium ion	0	6	0	1
ANAERO1CONSENSUS	AAACAAA	Anaerobic induced regulatory elements	5	3	2	0
ACGTATERD1	ACGT	etiolation-responsive	10	14	2	2
GTGANTG10	GTGA	anther-specific elements	29	22	6	12
POLLEN1LELAT52	AGAAA	Responsible for pollen specific activation	47	21	20	6
